# Supplementary material for: ERG-28 controls BK channel trafficking in the ER to regulate synaptic function and alcohol response in C. elegans
Source: eLife. 2017 Feb 7;6:e24733. doi: 10.7554/eLife.24733 (PMC5295816; doi:10.7554/eLife.24733)
Supplement: Figure 1—source data 1. — Raw data and statistics for the speed measurement (A) and egg laying assay (C). DOI: http://dx.doi.org/10.7554/eLife.24733.003 [file elife-24733-fig1-data1.xlsx]

## Sheet: Fig1A_raw
WT	slo-1(ky399gf)	cim16	slo-1(gf);cim16	+muscle #1'	+muscle #2'	+muscle #3'	+neuron #1'	+neuron #2'
96.4128	51.9806	172.398	120.349	85.8561	127.679	60.6069	27.4205	65.8988
228.718	81.428	189.276	79.0028	114.821	84.842	124.587	11.7237	65.2969
196.032	25.2799	254.9	179.347	89.7921	141.315	177.622	58.4157	54.7888
235.974	96.9646	216.066	114.053	88.6893	161.139	133.369	19.6395	29.232
220.749	110.82	183.617	146.864	187.788	188.717	166.813	45.7584	26.5192
197.396	49.6601	186.302	100.689	177.269	156.769	148.742	11.0874	18.8206
183.784	101.791	197.478	81.6471	156.132	129.949	139.941	35.3765	40.3976
208.448	55.7959	252.588	159.282	14.9099	105.927	181.435	57.4245	63.8783
150.574	35.4671	193.758	120.518	139.749	100.943	98.3095	24.012	10.411
231.083	46.2675	186.844		187.874		189.986	116.096	33.6982
181.011	54.6517	164.968		204.739		157.712		53.8067
200.902	78.0182	236.567		146.026		156.598		60.1315
134.613	40.3075	213.708
256.178	71.1688	183.119

## Sheet: Fig1A_stat
Number of families	1
Number of comparisons per family	36
Alpha	0.05
Tukey's multiple comparisons test	Mean Diff.	95% CI of diff.	Significant?	Summary	Adjusted P Value
WT vs. slo-1(gf)	130.2	87.24 to 173.1	Yes	****	< 0.0001
WT vs. cim16	-7.837	-50.76 to 35.09	No	ns	0.9997
WT vs. slo-1(gf);erg-28(cim16)	72	23.48 to 120.5	Yes	***	0.0003
WT vs. slo-1(gf);erg-28(cim16);muscle+ line 1	61.62	16.94 to 106.3	Yes	***	0.001
WT vs. slo-1(gf);erg-28(cim16);muscle+ line 2	61.39	12.86 to 109.9	Yes	**	0.0036
WT vs. slo-1(gf);erg-28(cim16);muscle+ line 3	49.78	5.096 to 94.46	Yes	*	0.0174
WT vs. slo-1(gf);erg-28(cim16);neuron+ line 1	153.7	106.7 to 200.7	Yes	****	< 0.0001
WT vs. slo-1(gf);erg-28(cim16);neuron+ line 2	150.8	106.2 to 195.5	Yes	****	< 0.0001
slo-1(gf) vs. cim16	-138	-180.9 to -95.07	Yes	****	< 0.0001
slo-1(gf) vs. slo-1(gf);erg-28(cim16)	-58.16	-106.7 to -9.636	Yes	**	0.0074
slo-1(gf) vs. slo-1(gf);erg-28(cim16);muscle+ line 1	-68.55	-113.2 to -23.87	Yes	***	0.0001
slo-1(gf) vs. slo-1(gf);erg-28(cim16);muscle+ line 2	-68.77	-117.3 to -20.25	Yes	***	0.0006
slo-1(gf) vs. slo-1(gf);erg-28(cim16);muscle+ line 3	-80.39	-125.1 to -35.71	Yes	****	< 0.0001
slo-1(gf) vs. slo-1(gf);erg-28(cim16);neuron+ line 1	23.56	-23.46 to 70.59	No	ns	0.808
slo-1(gf) vs. slo-1(gf);erg-28(cim16);neuron+ line 2	20.68	-24.00 to 65.36	No	ns	0.867
cim16 vs. slo-1(gf);erg-28(cim16)	79.84	31.32 to 128.4	Yes	****	< 0.0001
cim16 vs. slo-1(gf);erg-28(cim16);muscle+ line 1	69.45	24.77 to 114.1	Yes	***	0.0001
cim16 vs. slo-1(gf);erg-28(cim16);muscle+ line 2	69.23	20.70 to 117.7	Yes	***	0.0006
cim16 vs. slo-1(gf);erg-28(cim16);muscle+ line 3	57.61	12.93 to 102.3	Yes	**	0.0028
cim16 vs. slo-1(gf);erg-28(cim16);neuron+ line 1	161.6	114.5 to 208.6	Yes	****	< 0.0001
cim16 vs. slo-1(gf);erg-28(cim16);neuron+ line 2	158.7	114.0 to 203.4	Yes	****	< 0.0001
slo-1(gf);erg-28(cim16) vs. slo-1(gf);erg-28(cim16);muscle+ line 1	-10.39	-60.47 to 39.69	No	ns	0.9992
slo-1(gf);erg-28(cim16) vs. slo-1(gf);erg-28(cim16);muscle+ line 2	-10.61	-64.15 to 42.92	No	ns	0.9994
slo-1(gf);erg-28(cim16) vs. slo-1(gf);erg-28(cim16);muscle+ line 3	-22.23	-72.31 to 27.85	No	ns	0.8921
slo-1(gf);erg-28(cim16) vs. slo-1(gf);erg-28(cim16);neuron+ line 1	81.72	29.54 to 133.9	Yes	****	< 0.0001
slo-1(gf);erg-28(cim16) vs. slo-1(gf);erg-28(cim16);neuron+ line 2	78.84	28.76 to 128.9	Yes	****	< 0.0001
slo-1(gf);erg-28(cim16);muscle+ line 1 vs. slo-1(gf);erg-28(cim16);muscle+ line 2	-0.2275	-50.31 to 49.85	No	ns	> 0.9999
slo-1(gf);erg-28(cim16);muscle+ line 1 vs. slo-1(gf);erg-28(cim16);muscle+ line 3	-11.84	-58.21 to 34.53	No	ns	0.9963
slo-1(gf);erg-28(cim16);muscle+ line 1 vs. slo-1(gf);erg-28(cim16);neuron+ line 1	92.11	43.48 to 140.7	Yes	****	< 0.0001
slo-1(gf);erg-28(cim16);muscle+ line 1 vs. slo-1(gf);erg-28(cim16);neuron+ line 2	89.23	42.86 to 135.6	Yes	****	< 0.0001
slo-1(gf);erg-28(cim16);muscle+ line 2 vs. slo-1(gf);erg-28(cim16);muscle+ line 3	-11.61	-61.69 to 38.47	No	ns	0.9981
slo-1(gf);erg-28(cim16);muscle+ line 2 vs. slo-1(gf);erg-28(cim16);neuron+ line 1	92.34	40.15 to 144.5	Yes	****	< 0.0001
slo-1(gf);erg-28(cim16);muscle+ line 2 vs. slo-1(gf);erg-28(cim16);neuron+ line 2	89.46	39.38 to 139.5	Yes	****	< 0.0001
slo-1(gf);erg-28(cim16);muscle+ line 3 vs. slo-1(gf);erg-28(cim16);neuron+ line 1	103.9	55.32 to 152.6	Yes	****	< 0.0001
slo-1(gf);erg-28(cim16);muscle+ line 3 vs. slo-1(gf);erg-28(cim16);neuron+ line 2	101.1	54.70 to 147.4	Yes	****	< 0.0001
slo-1(gf);erg-28(cim16);neuron+ line 1 vs. slo-1(gf);erg-28(cim16);neuron+ line 2	-2.878	-51.51 to 45.75	No	ns	> 0.9999

## Sheet: Fig1C. Egg_laying data
WT	slo(ky399gf)	slo(ky399gf) erg-28
14	42	31
12	44	26
14	38	22
10	30	18
17	37	22
11	32	22
17	31	22
15	40	27
18	31	26
9	29	23

## Sheet: Fig1C_stat
Tukey's multiple comparisons test	Mean Diff.	95% CI of diff.	Significant?	Summary	Adjusted P Value
WT vs. slo(ky399gf)	-21.7	-27.08 to -16.32	Yes	****	< 0.0001	A-B
WT vs. slo(ky399gf) erg-28	-10.2	-15.58 to -4.825	Yes	****	< 0.0001	A-C
slo(ky399gf) vs. slo(ky399gf) erg-28	11.5	6.125 to 16.88	Yes	****	< 0.0001	B-C

## Sheet: Fig1D
Marker	Genetic background	None	One	Both	n
str-2p::GFP	wild type	0	100	0	170
	erg-28(gk97770)	2	98	0	193
	slo-1(ky399gf)	0	1	99	138
	slo-1(ky399gf) erg-28(gk97770)	1	71	28	145
	unc-36(e251lf)	0	0	100	106
	unc-36(e251lf); erg-28(gk97770)	3	10	87	108
	unc-43(n1186lf))	0	0	100	109
	unc-43(n1186lf); erg-28(gk97770)	0	2	98	105
