# Supplementary material for: ERG-28 controls BK channel trafficking in the ER to regulate synaptic function and alcohol response in C. elegans
Source: eLife. 2017 Feb 7;6:e24733. doi: 10.7554/eLife.24733 (PMC5295816; doi:10.7554/eLife.24733)
Supplement: Figure 1—figure supplement 2—source data 1. — Raw data and statistics for the speed measurement. DOI: http://dx.doi.org/10.7554/eLife.24733.006 [file elife-24733-fig1-figsupp2-data1.xlsx]

## Sheet: Fig1_supplemnt 2
WT	slo-1(gf)	gk697770	gk697770 slo-1(gf)			WT	slo-1(gf)	tm6168	tm6168 slo-1(gf)
156.379	95.1207	143.293	126.338			130.98	32.6852	219.992	120.041
172.1	62.6573	196.029	181.64			225.397	96.679	230.789	129.128
166.007	65.1601	166.835	96.4703			201.176	23.5517	155.79	159.63
224.54	70.5063	213.839	115.73			214.666	76.736	208.643	151.993
225.183	94.6635	204.902	100.638			240.058	101.753	277.084	114.795
182.636	64.7522	236.76	165.952			222.407	81.1999	141.975	137.794
253.361	65.8846	187.688	191.283			239.444	57.7935	188.4	105.07
203.507	122.495	237.851	125.963			194.714	109.249	261.493	104.627
255.322	63.278	204.485	127.216			181.014	66.5689	234.86	156.023
175.334	92.6496	172.002	186.109			241.472	120.984	185.7	173.726
172.229			149.35			231.673	29.395	204.876	142.576
230.058			120.201			128.633	63.9568	302.328
241.02						217.547	71.3494	176.251
236.173						114.92	43.9684	150.892
268.276						106.005	36.0842
232.699						215.621	79.6632
163.814							33.814
244.782

## Sheet: Fig1_supplement 2_stat
Number of families	1
Number of comparisons per family	6
Alpha	0.05
Tukey's multiple comparisons test	Mean Diff.	95% CI of diff.	Significant?	Summary	Adjusted P Value
WT vs. slo-1(gf)	131.6	97.83 to 165.3	Yes	****	< 0.0001
WT vs. gk697770	14.93	-18.82 to 48.69	No	ns	0.6429
WT vs. gk697770 slo-1(gf)	70.73	38.83 to 102.6	Yes	****	< 0.0001
slo-1(gf) vs. gk697770	-116.7	-154.9 to -78.38	Yes	****	< 0.0001
slo-1(gf) vs. gk697770 slo-1(gf)	-60.86	-97.50 to -24.21	Yes	***	0.0003
gk697770 vs. gk697770 slo-1(gf)	55.79	19.15 to 92.44	Yes	**	0.0011
Number of families	1
Number of comparisons per family	6
Alpha	0.05
Tukey's multiple comparisons test	Mean Diff.	95% CI of diff.	Significant?	Summary	Adjusted P Value
WT vs. slo-1(gf)	127.9	91.61 to 164.2	Yes	****	< 0.0001
WT vs. tm6168	-15.83	-53.97 to 22.31	No	ns	0.6911
WT vs. tm6168 slo-1(gf)	58.16	17.34 to 98.98	Yes	**	0.0022
slo-1(gf) vs. tm6168	-143.7	-181.3 to -106.1	Yes	****	< 0.0001
slo-1(gf) vs. tm6168 slo-1(gf)	-69.74	-110.1 to -29.42	Yes	***	0.0002
tm6168 vs. tm6168 slo-1(gf)	73.99	32.00 to 116.0	Yes	***	0.0001
