# Supplementary material for: ERG-28 controls BK channel trafficking in the ER to regulate synaptic function and alcohol response in C. elegans
Source: eLife. 2017 Feb 7;6:e24733. doi: 10.7554/eLife.24733 (PMC5295816; doi:10.7554/eLife.24733)
Supplement: Figure 1—figure supplement 3—source data 1 — Raw data and statistics for the speed measurement. DOI: http://dx.doi.org/10.7554/eLife.24733.008 [file elife-24733-fig1-figsupp3-data1.xlsx]

## Sheet: Fig1_s3
slo-1(gf);erg-28	slo-1(gf)	slo-1(gf);erg-28;Ex[herg-28] line 1	slo-1(gf);erg-28;Ex[herg-28] line 2	slo-1(gf);erg-28;Ex[herg-28] line 3	slo-1(gf);erg-28;Ex[herg-28] line 4
128.119	61.0515	50.6544	5.49466	166.353	152.394
194.081	79.2139	128.609	120.591	167.211	102.054
139.113	44.9758	104.667	63.3658	27.7973	96.5295
112.561	63.8571	74.0293	89.4077	108.131	98.2163
141.048	72.7191	183.675	137.007	74.2251	41.0674
139.633	59.8695	127.096	170.998	71.9036	111.445
177.061	82.7499	142.667	96.8375	83.9913	16.1936
207.653	66.8465	203.192	136.598	187.616	135.365
161.628	65.7256	216.819	191.437	147.463	146.403
151.638	88.3912	122.812	146.798	148.234	108.212
212.263	106.942	207.376	115.451	85.6717	143.944
192.87			62.8514	94.9967	13.0191
229.591				88.8098	82.7861
168.49					108.132
190.131
147.268
48.0575
138.157

## Sheet: Fig1_s3_stat
Number of families	1
Number of comparisons per family	15
Alpha	0.05
Tukey's multiple comparisons test	Mean Diff.	95% CI of diff.	Significant?	Summary	Adjusted P Value
slo-1(gf);erg-28 vs. slo-1(gf)	87.93	37.70 to 138.2	Yes	****	< 0.0001
slo-1(gf);erg-28 vs. slo-1(gf);erg-28;Ex[herg-28] line 1	18	-32.24 to 68.24	No	ns	0.8996
slo-1(gf);erg-28 vs. slo-1(gf);erg-28;Ex[herg-28] line 2	48.56	-0.3586 to 97.48	No	ns	0.0528
slo-1(gf);erg-28 vs. slo-1(gf);erg-28;Ex[herg-28] line 3	48.24	0.4634 to 96.02	Yes	*	0.0465
slo-1(gf);erg-28 vs. slo-1(gf);erg-28;Ex[herg-28] line 4	63.12	16.35 to 109.9	Yes	**	0.0024
slo-1(gf) vs. slo-1(gf);erg-28;Ex[herg-28] line 1	-69.93	-125.9 to -13.96	Yes	**	0.0061
slo-1(gf) vs. slo-1(gf);erg-28;Ex[herg-28] line 2	-39.37	-94.17 to 15.42	No	ns	0.2973
slo-1(gf) vs. slo-1(gf);erg-28;Ex[herg-28] line 3	-39.69	-93.47 to 14.08	No	ns	0.269
slo-1(gf) vs. slo-1(gf);erg-28;Ex[herg-28] line 4	-24.81	-77.70 to 28.08	No	ns	0.7429
slo-1(gf);erg-28;Ex[herg-28] line 1 vs. slo-1(gf);erg-28;Ex[herg-28] line 2	30.56	-24.23 to 85.35	No	ns	0.5802
slo-1(gf);erg-28;Ex[herg-28] line 1 vs. slo-1(gf);erg-28;Ex[herg-28] line 3	30.24	-23.54 to 84.02	No	ns	0.5714
slo-1(gf);erg-28;Ex[herg-28] line 1 vs. slo-1(gf);erg-28;Ex[herg-28] line 4	45.12	-7.765 to 98.01	No	ns	0.1385
slo-1(gf);erg-28;Ex[herg-28] line 2 vs. slo-1(gf);erg-28;Ex[herg-28] line 3	-0.3203	-52.87 to 52.23	No	ns	> 0.9999
slo-1(gf);erg-28;Ex[herg-28] line 2 vs. slo-1(gf);erg-28;Ex[herg-28] line 4	14.56	-37.08 to 66.20	No	ns	0.9619
slo-1(gf);erg-28;Ex[herg-28] line 3 vs. slo-1(gf);erg-28;Ex[herg-28] line 4	14.88	-35.68 to 65.44	No	ns	0.9543
