# Supplementary material for: ERG-28 controls BK channel trafficking in the ER to regulate synaptic function and alcohol response in C. elegans
Source: eLife. 2017 Feb 7;6:e24733. doi: 10.7554/eLife.24733 (PMC5295816; doi:10.7554/eLife.24733)
Supplement: Figure 2—source data 1. — Raw data and statistics for the aldicarb assay (A) and the electrophysiology (B-E). DOI: http://dx.doi.org/10.7554/eLife.24733.010 [file elife-24733-fig2-data1.xlsx]

## Sheet: Fig.2A
Table 1A. Median survival time
	Trial 1	Trial 2	Trial 3
N2	70 (24)	80 (30)	70 (29)
erg-28(gk697770)	50 (25)	60 (27)	50 (24)
slo-1(ky399)	125 (24)	110 (23)	90 (23)
erg-28(gk697770) slo-1(ky399)	50 (25)	50 (20)	50 (25)
slo-1(eg142)	60 (20)	60 (27)	50 (2
Median survival unit is minutes. The number in parenthesis is sample number.
Table 1B. P values of Log-rank test
	Trial 1	Trial 2	Trial 3
N2 vs. erg-28(gk697770)	<0.0001	<0.0001	<0.0001
slo-1(ky399) vs. erg-28(gk697770) slo-1(ky399)	<0.0001	<0.0001	<0.0001
erg-28(gk697770) vs. slo-1(eg142)	0.4626	0.1263	0.4893
slo-1(eg142)vs. erg-28(gk697770) slo-1(ky399)	0.346	0.8392	0.1793
erg-28(gk697770) vs. erg-28(gk697770) slo-1(ky399)	0.9109	0.1286	0.7656
Bonferroni corrected threshold was set to 0.005 to adjust for the multiple comparison (10 possible pair-wise comparison with 5 groups). P value less than 0.005 is considered statistically significant.

## Sheet: Fig2C_Amplitude
WT	erg-28	slo-1(gf)	erg-28 slo1(gf)
2726	3175	360	2280
2376	2172	1434	1718
1852	1499	1523	1801
3188	2389	817	1636
1885	2422	1430	1920
1885	1604	334	2203
1887	2542	163	1724
1658	2487	715
2345		772
3632		921
1176

## Sheet: Fig2C_stat
Tukey's multiple comparisons test	Mean Diff.	95% CI of diff.	Significant?	Summary	Adjusted P Value
WT vs. erg-28	-48.98	-740.0 to 642.1	No	ns	0.9974
WT vs. slo-1(gf)	1390	740.6 to 2040	Yes	****	< 0.0001
WT vs. erg-28 slo1(gf)	339.8	-379.2 to 1059	No	ns	0.5817
erg-28 vs. slo-1(gf)	1439	733.9 to 2145	Yes	****	< 0.0001
erg-28 vs. erg-28 slo1(gf)	388.8	-380.9 to 1159	No	ns	0.5276
slo-1(gf) vs. erg-28 slo1(gf)	-1051	-1783 to -317.6	Yes	**	0.0026

## Sheet: Fig2D_chargeIntegral
WT	erg-28	slo-1(gf)	erg-28 slo1(gf)
47.44	44.42	7.67	42.73
33.27	29.42	10.69	12.65
20.64	16.21	11.99	21.02
63.6	33.8	9.33	20.58
22.31	29.84	10.38	18.12
24.67	29.41	3.51	31.07
19.49	40.33	2.35	17.42
15.84	30.09	6.15
29.18		7.34
46.82		7.47
14.43

## Sheet: Fig2D_stat
Tukey's multiple comparisons test	Mean Diff.	95% CI of diff.	Significant?	Summary
WT vs. erg-28	-0.9909	-14.45 to 12.47	No	ns
WT vs. slo-1(gf)	23.01	10.35 to 35.67	Yes	***
WT vs. erg-28 slo1(gf)	7.329	-6.678 to 21.34	No	ns
erg-28 vs. slo-1(gf)	24	10.26 to 37.74	Yes	***
erg-28 vs. erg-28 slo1(gf)	8.32	-6.674 to 23.31	No	ns
slo-1(gf) vs. erg-28 slo1(gf)	-15.68	-29.96 to -1.405	Yes	*

## Sheet: Fig2E_decayTime
WT	erg-28	slo-1(gf)	erg-28 slo1(gf)
17.6	9.5	5.5	13.9
7.1	8.7	3.3	3.4
6.3	6.1	4.4	6.6
20.5	11	3.6	9
5.8	6.7	3.3	5.4
7	15.6	5.8	10.8
5.9	12.5	6.8	5.6
4.4	7.1	2.7
4.7		5.1
6.6		3.4
5

## Sheet: Fig2E_stat
Tukey's multiple comparisons test	Mean Diff.	95% CI of diff.	Significant?	Summary
WT vs. erg-28	-1.386	-6.190 to 3.417	No	ns
WT vs. slo-1(gf)	3.874	-0.6434 to 8.391	No	ns
WT vs. erg-28 slo1(gf)	0.4494	-4.549 to 5.448	No	ns
erg-28 vs. slo-1(gf)	5.26	0.3562 to 10.16	Yes	*
erg-28 vs. erg-28 slo1(gf)	1.836	-3.515 to 7.186	No	ns
slo-1(gf) vs. erg-28 slo1(gf)	-3.424	-8.519 to 1.670	No	ns
