# Supplementary material for: ERG-28 controls BK channel trafficking in the ER to regulate synaptic function and alcohol response in C. elegans
Source: eLife. 2017 Feb 7;6:e24733. doi: 10.7554/eLife.24733 (PMC5295816; doi:10.7554/eLife.24733)
Supplement: Figure 4—source data 1. — Raw data and statistics for the fluorescence measurement. DOI: http://dx.doi.org/10.7554/eLife.24733.015 [file elife-24733-fig4-data1.xlsx]

## Sheet: Fig4B_raw
msucle membrane
cim105 homo	cim105/+	cim105 erg-28(gk697770)	erg-28 cim105; cimIs39
172.627	88.5133	28.22	97.76
217.353	165.44	28.5533	129.48
252.26	95.5933	59.7333	138.633
244.553	116.613	23.3067	112.593
179.667	82.8	43.6667	147.493
261.38	124.107	47.8933	89.8
204.12	105.14	49.86	94.3333
258.913	157.627	36.08	173.7
192.547	111.367	46.8667	166.973
223.193	74.3467

## Sheet: Fig4B_stat
Number of families	1
Number of comparisons per family	6
Alpha	0.05
Tukey's multiple comparisons test	Mean Diff.	95% CI of diff.	Significant?	Summary	Adjusted P Value
cim105 homo vs. het	108.5	74.46 to 142.6	Yes	****	< 0.0001
cim105 homo vs. erg-28	180.2	145.2 to 215.2	Yes	****	< 0.0001
cim105 homo vs. erg-28;Is39	92.8	57.81 to 127.8	Yes	****	< 0.0001
cim105/+ het vs. erg-28	71.69	36.71 to 106.7	Yes	****	< 0.0001
cim105/+ het vs. erg-28;Is39	-15.71	-50.69 to 19.28	No	ns	0.6232
erg-28 vs. erg-28;Is39	-87.4	-123.3 to -51.51	Yes	****	< 0.0001

## Sheet: FIg4C_raw
neurons
cim105 homo	cim105/+	erg-28	erg-28;Is39
449.42	342.213	101.967	327.547
391.093	247.933	86.5667	197.362
377.66	222.613	92.0533	212.033
596.5	181.78	143.913	205.453
331.68	165.34	134.433	387.08
317.32	167.22	66.4533
467.807		156.987
		135.967

## Sheet: Fig4C_stat
Number of families	1
Number of comparisons per family	6
Alpha	0.05
Tukey's multiple comparisons test	Mean Diff.	95% CI of diff.	Significant?	Summary	Adjusted P Value
cim105 homo vs. cim105/+	197.6	85.79 to 309.4	Yes	***	0.0004
cim105 homo vs. erg-28	304	200.0 to 408.0	Yes	****	< 0.0001
cim105 homo vs. erg-28;Is39	152.9	35.21 to 270.6	Yes	**	0.0079
cim105/+ vs. erg-28	106.4	-2.142 to 214.9	No	ns	0.056
cim105/+ vs. erg-28;Is39	-44.71	-166.4 to 76.98	No	ns	0.7395
erg-28 vs. erg-28;Is39	-151.1	-265.7 to -36.54	Yes	**	0.0069
