# Supplementary material for: ERG-28 controls BK channel trafficking in the ER to regulate synaptic function and alcohol response in C. elegans
Source: eLife. 2017 Feb 7;6:e24733. doi: 10.7554/eLife.24733 (PMC5295816; doi:10.7554/eLife.24733)
Supplement: Figure 4—figure supplement 2—source data 1. — Raw data and statistics for the head angle (A) and the speed (C) measurement. DOI: http://dx.doi.org/10.7554/eLife.24733.018 [file elife-24733-fig4-figsupp2-data1.xlsx]

## Sheet: Fig4-supp2B_raw
wild-type	slo-1::gfp	slo-1(eg42)
24.291	39.218	41.82
33.69	18.925	34.54
17.736	29.233	33.69
19.103	29.745	51.973
20.925	22.056	46.38
25.866	19.277	30.141
22.452	7.5946	33.321
17.341	15.383	69.075
17.453	26.779	45.306
17.028	18.435	46.38
14.349	10.491	47.4
15.041	34.509	34.916
33.294	21.801	30.51
	20.659	42.6
	19.522	35.194
	10.62	44.676
	27.248	73.301
		48.945
		37.902
		45

## Sheet: Fig4-supp2B_stat
Tukey's multiple comparisons test	Mean Diff.	95% CI of diff.	Significant?	Summary	Adjusted P Value
wild-type vs. slo-1::gfp	-0.4243	-8.788 to 7.939	No	ns	0.9917
wild-type vs. slo-1(eg42)	-22.23	-30.31 to -14.14	Yes	****	< 0.0001
slo-1::gfp vs. slo-1(eg42)	-21.8	-29.29 to -14.31	Yes	****	< 0.0001

## Sheet: Fig4-supp2C_raw
N2	cim105[slo-1gfp]	slo-1
206.735	236.193	179.879
145.153	258.346	199.69
202.043	252.581	223.275
240.195	272.011	213.547
173.942	224.325	201.341
212.186	266.4	165.425
240.881	175.161	171.269
189.787	250.666	190.581
116.648	227.166	169.239
228.709	215.701	178.347
283.889	263.58	210.694
104.388	236.974	218.726
150.054	203.674	189.357
232.391	222.81	156.523
192.159	243.378	155.89
274.846	179.266	164.659
173.727	219.244	234.385
171.68	145.403	253.74
168.702	233.995	181.708
166.746	236.351	286.229
185.853	250.817
193.93	238.158
174.225	248.791
207.506	148.572
188.759	163.547
157.35	144.802
131.896	161.673
250.457	153.224
193.783	163.719
	135.588
	185.395
	130.437
	153.255
	184.783
	189.717
	173.123
	187.814

## Sheet: Fig4-supp2C_stat
Dunnett's multiple comparisons test	Mean Diff.	95% CI of diff.	Significant?	Summary	Adjusted P Value	A-?
wild-type vs. slo-1gfp	-13.1	-36.04 to 9.843	No	ns	0.3366	B	slo-1gfp
wild-type vs. slo-1	-5.549	-32.43 to 21.34	No	ns	0.8558	C	slo-1
