# Supplementary material for: ERG-28 controls BK channel trafficking in the ER to regulate synaptic function and alcohol response in C. elegans
Source: eLife. 2017 Feb 7;6:e24733. doi: 10.7554/eLife.24733 (PMC5295816; doi:10.7554/eLife.24733)
Supplement: Figure 5—source data 1. — Raw data and statistics for the fluorescence measurement. DOI: http://dx.doi.org/10.7554/eLife.24733.020 [file elife-24733-fig5-data1.xlsx]

## Sheet: Fig5A_BZ_raw
wt	WT+BZ	erg-28	erg-28+BZ
322.907	227.133	61.7933	133.52
315.893	251.007	103.313	105.367
224.533	181.553	100.36	136.273
269.073	229.57	114.9	126.48
247.287	300.9	90.4133	150.287
279.413	232.727	93.0067	128.927
258.107	298.08	58.5667	142.273
		41.6267	161.36

## Sheet: Fig5A_BZ_stat
Tukey's multiple comparisons test	Mean Diff.	95% CI of diff.	Significant?	Summary	Adjusted P Value
WT+BZ vs. wt	-28.03	-73.45 to 17.38	No	ns	0.3472	B-A
erg-28 vs. wt	-190.9	-234.9 to -146.9	Yes	****	< 0.0001	C-A
erg-28+BZ vs. wt	-138.3	-182.3 to -94.36	Yes	****	< 0.0001	D-A
erg-28 vs. WT+BZ	-162.9	-206.8 to -118.9	Yes	****	< 0.0001	C-B
erg-28+BZ vs. WT+BZ	-110.3	-154.3 to -66.32	Yes	****	< 0.0001	D-B
erg-28+BZ vs. erg-28	52.56	10.08 to 95.04	Yes	*	0.0112	D-C

## Sheet: Fig5C_number
wt	erg-28	ddi-1	erg-28;ddi-1
24	9	20	15
21	5	19	13
22	6	22	8
22	7	18	11
19	7	13	16
22	5	23	15
	1	22	14
	4	16	18
	7		10
			10
			13

## Sheet: Fig5C_number_stat
Tukey's multiple comparisons test	Mean Diff.	95% CI of diff.	Significant?	Summary	Adjusted P Value
erg-28 vs. wt	-16	-19.94 to -12.06	Yes	****	< 0.0001
ddi-1 vs. wt	-2.542	-6.574 to 1.491	No	ns	0.3344
erg-28;ddi-1 vs. wt	-8.667	-12.46 to -4.877	Yes	****	< 0.0001
ddi-1 vs. erg-28	13.46	9.830 to 17.09	Yes	****	< 0.0001
erg-28;ddi-1 vs. erg-28	7.333	3.977 to 10.69	Yes	****	< 0.0001
erg-28;ddi-1 vs. ddi-1	-6.125	-9.594 to -2.656	Yes	***	0.0002

## Sheet: Fig5C_raw_data_intensity
wt	erg-28	ddi	erg-28;ddi-1
292.92	82.1133	376.473	149.927
327.973	20.5497	218.367	100.247
292.293	57.42	389.707	133.607
240.587	75.4733	287.833	139.707
317.493	86.3733	255.92	144.928
228.5	35.9267	401.52	136.553
	45.8667	245.58	135.573
	76.6067	212.327	205.167
	33.7533		139.827
			102.747
			153.16

## Sheet: Fig5C_intensity_stat
Tukey's multiple comparisons test	Mean Diff.	95% CI of diff.	Significant?	Summary	Adjusted P Value
wt vs. erg-28	226.2	160.0 to 292.4	Yes	****	< 0.0001	A-B
wt vs. ddi	-15.17	-82.99 to 52.65	No	ns	0.9287	A-C
wt vs. erg-28;ddi-1	143.2	79.43 to 206.9	Yes	****	< 0.0001	A-D
erg-28 vs. ddi	-241.3	-302.4 to -180.3	Yes	****	< 0.0001	B-C
erg-28 vs. erg-28;ddi-1	-83.01	-139.5 to -26.57	Yes	**	0.0021	B-D
ddi vs. erg-28;ddi-1	158.3	99.98 to 216.7	Yes	****	< 0.0001	C-D

## Sheet: Fig5D
	tubulin intensity	slo-1 intensity	ratio to tubulin	ratio to wt
erg-28	6383224	577163	0.0904187	0.178468
wt	6616800	3352328	0.506639	1
ddi-1	7535982	3148135	0.417747	0.824546
ddi-1;erg-28	7468534	1366319	0.182943	0.361092
