# Supplementary material for: ERG-28 controls BK channel trafficking in the ER to regulate synaptic function and alcohol response in C. elegans
Source: eLife. 2017 Feb 7;6:e24733. doi: 10.7554/eLife.24733 (PMC5295816; doi:10.7554/eLife.24733)
Supplement: Figure 6—source data 1. — Raw data and statistics for the speed measurement. DOI: http://dx.doi.org/10.7554/eLife.24733.023 [file elife-24733-fig6-data1.xlsx]

## Sheet: Fig6_Raw
WT	slo-1(lf)	erg-28	ddi-1	erg-28;ddi-1	WT_EtOH	slo-1(lf)+EtOH	erg-28+EtOH	ddi-1+EtOH	erg-28;ddi-1+EtOH
241.547	159.55	220.375	226.44	197.395	26.2219	93.3395	52.2749	24.3149	21.6414
262.461	183.234	233.065	255.48	217.867	17.5302	116.807	65.7006	21.8255	23.0953
216.492	190.896	236.029	262.136	189.04	28.8649	65.7404	75.2002	24.3704	33.5429
					20.0995	103.896	75.1703
					26.6703	110.885	80.8252
					24.4781	123.293	78.622
					26.2794
					27.3476
					28.9785
Speed (micrometer/second) of untreated animals					Speed (micrometer/second) in the presence of ethanol
Each value represents the average speed from one trial of 10 animals
					Percentile data = (ethanol /average of untreatedl) *100
					WT_EtOH	slo-1(lf)+EtOH	erg-28+EtOH	ddi-1+EtOH	erg-28;ddi-1+EtOH
					10.9182	52.4694	22.7457	9.80365	10.7437
					7.29917	65.6612	28.5874	8.79991	11.4655
					12.0187	36.955	32.7209	9.82603	16.6521
					8.36895	58.4034	32.7079
					11.1049	62.3325	35.1684
					10.1921	69.3074	34.2098
					10.9421
					11.3869
					12.066

## Sheet: Fig6_stat
Tukey's multiple comparisons test	Mean Diff.	95% CI of diff.	Significant?	Summary	Adjusted P Value
slo-1(lf)+EtOH vs. WT_EtOH	47.04	37.45 to 56.64	Yes	****	< 0.0001
erg-28+EtOH vs. WT_EtOH	20.55	10.95 to 30.14	Yes	****	< 0.0001
ddi-1+EtOH vs. WT_EtOH	-1.001	-13.13 to 11.13	No	ns	0.9991
erg-28;ddi-1+EtOH vs. WT_EtOH	2.476	-9.656 to 14.61	No	ns	0.9727
erg-28+EtOH vs. slo-1(lf)+EtOH	-26.5	-37.01 to -15.99	Yes	****	< 0.0001
ddi-1+EtOH vs. slo-1(lf)+EtOH	-48.04	-60.91 to -35.18	Yes	****	< 0.0001
erg-28;ddi-1+EtOH vs. slo-1(lf)+EtOH	-44.57	-57.44 to -31.70	Yes	****	< 0.0001
ddi-1+EtOH vs. erg-28+EtOH	-21.55	-34.42 to -8.678	Yes	***	0.0005
erg-28;ddi-1+EtOH vs. erg-28+EtOH	-18.07	-30.94 to -5.201	Yes	**	0.0033
erg-28;ddi-1+EtOH vs. ddi-1+EtOH	3.477	-11.38 to 18.34	No	ns	0.9556
