# Supplementary material for: ERG-28 controls BK channel trafficking in the ER to regulate synaptic function and alcohol response in C. elegans
Source: eLife. 2017 Feb 7;6:e24733. doi: 10.7554/eLife.24733 (PMC5295816; doi:10.7554/eLife.24733)
Supplement: Supplementary file 1. — DOI: http://dx.doi.org/10.7554/eLife.24733.028 [file elife-24733-supp1.xlsx]

## Sheet: List of strains
genoetype	Features	Outcross	Transgene concentration
slo-1(eg142) V	slo-1 loss-of-function mutant
slo-1(ky399) V	slo-1 gain-of-function mutant
erg-28(cim16) V	erg-28 mutant isolated in this study	5x
erg-28(cim16) slo-1(ky399) V
erg-28(gk697770) V	erg-28 mutant from Milion MutationProject	9x
erg-28(gk697770) slo-1(ky399) V
erg-28(tm6168) V	National Bioresource Project, Japan
erg-28(tm6168) slo-1(ky399) V
slo-1(cim105[slo-1::gfp]) V	GFP fusion to SLO-1, CRISPR/Cas9
elks-1(cim107[elks-1::fRFP]) IV	fRFP fusion to ELKS-1, CRISPR/Cas9
elks-1(cim107) IV;slo-1(cim105) V
erg-28(gk697770) slo-1(cim105) V
erg-28(cim16) slo-1(cim105) V
elks-1(cim107) IV; erg-28(gk697770) slo-1(cim105) V
ddi-1(ok1468) IV
ddi-1(ok1468) IV;slo-1(cim105) V
ddi-1(ok1468)IV;erg-28(gk697770) slo-1(cim105) V
kyIs140I[str-2p::GFP]	str-2p::GFP expression assay
erg-28(gk697770) V;kyIs140I[str-2p::GFP]	str-2p::GFP expression assay
slo-1(ky399) V;kyIs140I[str-2p::GFP]	str-2p::GFP expression assay
erg-28(gk697770) V;kyIs140I[str-2p::GFP]	str-2p::GFP expression assay
unc-36(e251) III;kyIs140I[str-2p::GFP]	str-2p::GFP expression assay
unc-36(e251) III;erg-28(gk697770) V;kyIs140I[str-2p::GFP]	str-2p::GFP expression assay
unc-43(n498n1186) IV;kyIs140I[str-2p::GFP]	str-2p::GFP expression assay
unc-43(n498n1186) IV;erg-28(gk697770) V;kyIs140I[str-2p::GFP]	str-2p::GFP expression assay
zxIs6[unc-17p::ChR2(H134R)::YFP, lin-15(+)]	electrophysiology
erg-28(gk697770) V;zxIs6[unc-17p::ChR2(H134R)::YFP, lin-15(+)]	electrophysiology
slo-1(ky399) V;zxIs6[unc-17p::ChR2(H134R)::YFP, lin-15(+)]	electrophysiology
erg-28(gk697770) slo-1(ky399) V;zxIs6[unc-17p::ChR2(H134R)::YFP, lin-15(+)]	electrophysiology
erg-28(cim16) slo-1(ky399) V;cimEx71[myo-3p::GFP::erg-28, ttx-3p::mRFP]	muscle expression, rescue experiment		10 ng/ml
erg-28(cim16) slo-1(ky399) V;cimEx72[myo-3p::GFP::erg-28, ttx-3p::mRFP]	muscle expression, rescue experiment		10 ng/ml
erg-28(cim16) slo-1(ky399) V;cimEx73[myo-3p::GFP::erg-28, ttx-3p::mRFP]	muscle expression, rescue experiment		10 ng/ml
erg-28(cim16) slo-1(ky399) V;cimEx74[H20p::GFP::erg-28, ttx-3p::mRFP]	neuronal expression, rescue experiment		10 ng/m
erg-28(cim16) slo-1(ky399) V;cimEx75[H20p::GFP::erg-28, ttx-3p::mRFP]	neuronal expression, rescue experiment		10 ng/ml
cimEx66[unc-129p::GFP::erg-28D7, ttx-3p::mRFP]	C-terminal 7 amino acid deletion		2 ng/ml
cimEx54[erg-28p::gfp, ttx-3p::mCherry]	promoter activity		10 ng/ml
cimEx59[unc-129p::aman-2::mCherry, unc-129p::gfp::erg-28, ttx-3p::mRFP]	unc-129p, Golgi marker		2 ng/ml, 2 ng/ml
cimEx63[unc-129p::mCherry::pisy-1, unc-129p::gfp::erg-28, ttx-3p::mRFP]	unc-129p, ER marker		2 ng/ml, 2 ng/ml
slo-1(cim105) V;cimIs39[erg-28p::mCherry::erg-28, odr-1p::gfp]	mCherry::ERG-28 expression by its endogenous promoter
erg-28(gk697770) slo-1(cim105) V; cimIs39[erg-28p::mCherry::erg-28, odr-1p::gfp]	SLO-1::GFP expression rescue by mCherry::ERG-28
cimEx88[myo-3p::gfp::erg-28, myo-3p::mCherry::pisy-1, rol-6(d)]	ER marker expressed in muscle		2 ng/ml, 2 ng/ml
cimEx91[myo-3p::gfp::erg-28, myo-3p::aman-2::mCherry, rol-6(d)]	Golgi marker expressed in muscle		2 ng/ml, 2 ng/ml
erg-28(cim16) slo-1(ky399) V;cimEx94[H20p::GFP::C14orf1, ofm-1p::GFP]	neuronal expression of human GFP::ERG28		10 ng/ml
erg-28(cim16) slo-1(ky399) V;cimEx95[H20p::GFP::C14orf1, ofm-1p::GFP]	neuronal expression of human GFP::ERG28		10 ng/ml
erg-28(cim16) slo-1(ky399) V;cimEx96[H20p::GFP::C14orf1, ofm-1p::GFP]	neuronal expression of human GFP::ERG28		10 ng/ml
erg-28(cim16) slo-1(ky399) V;cimEx97[H20p::GFP::C14orf1, ofm-1p::GFP]	neuronal expression of human GFP::ERG28		10 ng/ml
Injection markers are injected at 20 ng/ml for ttx-3p::mRFP and odr-1p::gfp, 30 ng/ml for ofm-1p::gfp, and at 60 ng/ml for rol-6(d) in all injections.
The final concentration of the injection mixture was 100 ng/ml.

## Sheet: Plasmid constructs
construct	backbone	cloning sites	Inserts	PCR forward primer	PCR reverse primer
pPD118.20-AscI	pPD118.20	HindIII	AscI site was inserted to HindIII site upstream of GFP open reading frame.
pPD118.20-AscI-mCherry	pPD118.20-AscI	NotI, NheI	gfp open reading frame was replaced by mCherry(opt) (codon optimized mCherry).
erg-28p::gfp	pPD118.20-AscI	AscI, NotI	2.5 kb upstream of C14C10.5	ATGCAAGCTTGGCGCGCCTCTTCTGGAATCTCCGCGAGAACATGTG	GACTGCGGCCGCccgaatacgtttgtaccgtccactcaccat
erg-28p::gfp::erg-28	erg-28p::gfp	NheI	erg-28 coding sequence	AGTCGCTAGCatggagagaagcaccagagcatgg	GACTGCTAGCAGCAGCAGCTCAACCTCTGTACTATTACAC
erg-28p::mCherry	erg-28p::gfp	NotI, NheI	gfp open reading frame was replaced by mCherry(opt) (codon optimized mCherry).
erg-28p::mCherry::erg-28	erg-28p::mCherry	NheI	erg-28 coding sequence
H20p::gfp	pPD118.20	HindII, Not I	neuron specific promoter,
myo-3p::gfp			muscle specific promoter
H20p::gfp::erg-28	H20p::gfp	NheI	erg-28 coding sequence
myo-3p::gfp::erg-28	myo-3p::gfp	NheI	erg-28 coding sequence
H20p::gfp::erg-28D7	H20p::gfp	NheI	erg-28 coding sequence lacking 7 amino acids in the C-terminus
H20p::gfp:C14orf1	H20p::gfp	NheI	C14orf1 (human MGC clone)	catgatGCTAGCatgagccgtttcctgaatgtgttaaga	agctacGCTAGCtcagtttctcttcttctgtctgg
unc-129p::gfp	pPD118.20-AscI	Asc, NotI	Oh et al. (2015)
unc-129p::gfp::erg-28D7	unc-129p::gfp	NheI
unc-129p::aman-2::mCherry	unc-129p::gfp	NotI, KpnI	246 bp PCR amplication (82 AA ) from a fosmid	ctagcggccgccaccATGGGAAAACGCAATTTCTATATTATCC	atggtaccccTTCTTCATCAAAATCTACCGATTTTTCAGC
unc-129p::GFP::pisy-1	unc-129p::gfp	NheI	1 kb PCR amplication from a fosmid	catgatGCTAGCATGGAACCGACAGCCGCCGAGAAC	agctacGCTAGCTCATTGGGCCTTCTGAGCAGCCTC
myo-3p::aman-2::mCherry	pPD118.20-AscI	NotI, NheI	aman-2 fragment
myo-3p::GFP::pisy-1	pPD118.20-AscI	NheI	pisy-1
